# Supplementary material for: Efficacy of opioids for traumatic pain in the emergency department: a systematic review and Bayesian network meta-analysis
Source: Front Pharmacol. 2023 Jul 27;14:1209131. doi: 10.3389/fphar.2023.1209131 (PMC10413574; doi:10.3389/fphar.2023.1209131)
Supplement: Supplementary file 1 [file DataSheet2.zip]

Archive with 11 entries (11 files):
- Figure S1/Figure S1A.tif
- Figure S1/Figure S1B.TIF
- Figure S1/Figure S1C.TIF
- Figure S1/Figure S1D.TIF
- Figure S1/Figure S1E.TIF
- Figure S1/Figure S1F.TIF
- Figure S2/Figure S2A.TIF
- Figure S2/Figure S2B.TIF
- Figure S2/Figure S2C.TIF
- Figure S2/Figure S2D.TIF
- Figure S3.TIF
